# Supplementary material for: Acceptance of Illness, Quality of Sleep and Emotional State of Adolescents with Lymphatic Malignancy During the First Cycle of Anticancer Treatment—A Preliminary Report
Source: Healthcare (Basel). 2025 Mar 14;13(6):637. doi: 10.3390/healthcare13060637 (PMC11942510; doi:10.3390/healthcare13060637)
Supplement: Supplementary file 1 [file healthcare-13-00637-s001.zip]

Archive with 1 entries (1 files):
- healthcare-3476424-supplementary.pdf
